# Supplementary material for: Biocontrol and plant growth-promoting activity of rhizobacteria from Chinese fields with contaminated soils
Source: Microb Biotechnol. 2014 Sep 15;8(3):404–18. doi: 10.1111/1751-7915.12158 (PMC4408174; doi:10.1111/1751-7915.12158)
Supplement: Supplementary file 1 [file mbt20008-0404-sd1.zip]

Archive with 7 entries (7 files):
- Fig_S1.pdf
- Fig_S2.pdf
- Fig_S3.pdf
- Fig_S4.pdf
- Fig_S5.pdf
- Fig_S6.pdf
- SUPPLEMENTARY REFERENCES.docx
